# Supplementary material for: Efficiency Enhancement Strategies for Stable Bismuth-Based Perovskite and Its Bioimaging Applications
Source: Int J Mol Sci. 2023 Mar 1;24(5):4711. doi: 10.3390/ijms24054711 (PMC10002936; doi:10.3390/ijms24054711)
Supplement: Supplementary file 1 [file ijms-24-04711-s001.zip]

Archive with 1 entries (1 files):
- ijms-2222819-supplementary.pdf
